# Supplementary material for: Diagnostic value and mediation effects of the visceral adiposity index, triglyceride-glucose index, and platelet-to-HDL ratio in young overweight and obese Chinese adults
Source: Front Nutr. 2025 Sep 4;12:1599603. doi: 10.3389/fnut.2025.1599603 (PMC12443824; doi:10.3389/fnut.2025.1599603)
Supplement: Supplementary file 1 [file Data_Sheet_1.xlsx]

## Sheet: Table S1
Table S1. VIF values for included variables.
Variable	VIF
Age	1.15643
Sex	1.31964
Physical activity	1.03706
Hypertension	1.18121
Dyslipidemia	1.08126
Systolic Blood Pressure	1.28479
Low-Density Lipoprotein Cholesterol	3.7
Total Cholesterol	2.75228
Waist Circumference	1.32033

## Sheet: Table S2
Table S2. Values of the model fit statistics.
Model	Variable	Estimate	Wald	X²	Goodness-of-fit measures	p
pre-MetSa	VAId	2.89995	6.48048	114.546	0.357817	<0.001
	TyGid	2.28749	6.70192	112.85	0.352516	<0.001
	PHRd	0.754709	4.0046	51.7011	0.161502	<0.001
Mild MetSb	VAId	4.27336	5.72997	152.86	0.608898	<0.001
	TyGid	3.02363	6.18928	140.951	0.561462	<0.001
	PHRd	0.990074	4.20635	66.4959	0.264878	<0.001
Severe MetSc	VAId	5.80218	6.0054	194.597	0.6608	<0.001
	TyGid	3.61839	6.6434	182.721	0.620473	<0.001
	PHRd	1.3165	5.4536	95.5428	0.324438	<0.001
Reference group: participants with at most one MetS component. a: defined as having two out of the five MetS components. b: defined as having three out of the five MetS components. c: defined as having no less than four MetS components. d: variables were under standardized. Model 0: only including target indicator. Model 1: adjusted for age, PA, SBP, LDL-C, TCHO, dyslipidemia, and hypertension. M…
